# Supplementary material for: What combination of interventions can optimise HIV prevention for adolescent girls and young women? Cohort analysis of DREAMS participation in urban and rural Kenya
Source: PLOS Glob Public Health. 2025 Oct 7;5(10):e0005272. doi: 10.1371/journal.pgph.0005272 (PMC12503341; doi:10.1371/journal.pgph.0005272)
Supplement: S1 Table — (XLSX) [file pgph.0005272.s004.xlsx]

## Sheet: S1a Table
	S1a Table: Combinations of primary interventions by Invitation status in Nairobi
		Invite by 2018 and access to primary interventions by 2019
	Combinations of the primary package	Never invited		Invited by 2018		Total
		N	%	N	%	N	%
	0 primary interventions
	None	23	10.3	4	0.636943	27	3.2
	1 primary intervention
	HTS	45	20.1	19	3.02548	64	7.5
	HIV/Violence prev	12	5.4	5	0.796178	17	2
	Condoms/Contraception/PrEP	3	1.3	0	0	3	0.4
	2 primary interventions
	HTS + HIV/Violence prev +	21	9.4	22	3.50319	43	5
	HTS + Social Asset Building +	2	0.9	8	1.27388	10	1.2
	HIV/Violence prev + Social Asset Building +	0	0	2	0.318471	2	0.2
	HTS + Financial training +	1	0.4	3	0.477707	4	0.5
	HIV/Violence prev + Condoms/Contraception/PrEP	3	1.3	0	0	3	0.4
	Social Asset Building +Condoms/Contraception/PrEP	0	0	1	0.159236	1	0.1
	HTS + Condoms/Contraception/PrEP	75	33.5	69	10.9873	144	16.9
	3 primary interventions
	HTS + Financial training + Condoms/Contraception/PrEP	3	1.3	19	3.02548	22	2.6
	HTS + Financial training + Social Asset Building +	0	0	7	1.11465	7	0.8
	HTS + HIV/Violence prev + Financial training +	2	0.9	6	0.955414	8	0.9
	HIV/Violence prev + Financial training + Social Asset Building +	1	0.4	0	0	1	0.1
	HTS + HIV/Violence prev + Condoms/Contraception/PrEP	10	4.5	37	5.89172	47	5.5
	HTS + HIV/Violence prev + Social Asset Building +	5	2.2	25	3.98089	30	3.5
	HTS + Social Asset Building +Condoms/Contraception/PrEP	3	1.3	34	5.41401	37	4.3
	HIV/Violence prev + Social Asset Building +Condoms/Contraception/PrEP	1	0.4	1	0.159236	2	0.2
	4 primary interventions
	HTS + HIV/Violence prev + Social Asset Building +Condoms/Contraception/PrEP	3	1.3	62	9.87261	65	7.6
	HTS + HIV/Violence prev + Financial training + Condoms/Contraception/PrEP	7	3.1	37	5.89172	44	5.2
	HTS + Financial training + Social Asset Building +Condoms/Contraception/PrEP	2	0.9	25	3.98089	27	3.2
	HTS + HIV/Violence prev + Financial training + Social Asset Building +	0	0	19	3.02548	19	2.2
	5 primary interventions
	HTS + HIV/Violence prev + Financial training + Social Asset Building +Condoms/Contraception/PrEP	2	0.9	223	35.5096	225	26.4
	Total	224	100	628	100	852	100

## Sheet: S1b Table
S1b Table: Combinations of primary interventions by Invitation status in Gem
	Invited to DREAMS by 2018	Invited to participate in any DREAMS activity(2018)	Invited to participate in any DREAMS activity(2018)
	No invited(N=436)	Yes(N=582)	Total(N=1018)
0 primary interventions	9 (2.06%)	3 (0.52%)	12 (1.18%)
1 primary intervention
HTS	75 (17.20%)	18 (3.09%)	93 (9.14%)
HIV and Violence prevention	12 (2.75%)	2 (0.34%)	14 (1.38%)
Social asset building	1 (0.23%)	2 (0.34%)	3 (0.29%)
contraception or condoms or PrEP education/provision	1 (0.23%)	0 (0.00%)	1 (0.10%)
2 primary interventions
HTS+HIV and Violence prevention	184 (42.20%)	33 (5.67%)	217 (21.32%)
HTS+Social asset building	6 (1.38%)	30 (5.15%)	36 (3.54%)
HTS+contraception or condoms or PrEP education/provision	59 (13.53%)	12 (2.06%)	71 (6.97%)
HIV and Violence prevention+Social asset building	2 (0.46%)	1 (0.17%)	3 (0.29%)
HIV and Violence prevention+contraception or condoms or PrEP education/provision	2 (0.46%)	0 (0.00%)	2 (0.20%)
HTS+Financial capability training	1 (0.23%)	0 (0.00%)	1 (0.10%)
3 primary interventions
HTS+HIV and Violence prevention+Social asset building	29 (6.65%)	213 (36.60%)	242 (23.77%)
HTS+HIV and Violence prevention+contraception or condoms or PrEP education/provision	29 (6.65%)	11 (1.89%)	40 (3.93%)
HTS+Social asset building+contraception or condoms or PrEP education/provision	3 (0.69%)	10 (1.72%)	13 (1.28%)
HTS+Social asset building+Financial capability training	0 (0.00%)	2 (0.34%)	2 (0.20%)
HTS+HIV and Violence prevention+Financial capability training	2 (0.46%)	2 (0.34%)	4 (0.39%)
4 primary interventions
HTS+HIV and Violence prevention+Social asset building+Financial capability training	7 (1.61%)	96 (16.49%)	103 (10.12%)
HTS+HIV and Violence prevention+Social asset building+contraception or condoms or PrEP education/provision	9 (2.06%)	69 (11.86%)	78 (7.66%)
HTS+Social asset building+contraception or condoms or PrEP education/provision+Financial capability training	0 (0.00%)	4 (0.69%)	4 (0.39%)
HTS+HIV and Violence prevention+contraception or condoms or PrEP education/provision+Financial capability training	0 (0.00%)	1 (0.17%)	1 (0.10%)
5 primary interventions
HTS+Social asset building+HIV and Violence prevention+contraception or condoms or PrEP education/provision+Financial capability training	5 (1.15%)	73 (12.54%)	78 (7.66%)
