# Supplementary material for: What combination of interventions can optimise HIV prevention for adolescent girls and young women? Cohort analysis of DREAMS participation in urban and rural Kenya
Source: PLOS Glob Public Health. 2025 Oct 7;5(10):e0005272. doi: 10.1371/journal.pgph.0005272 (PMC12503341; doi:10.1371/journal.pgph.0005272)
Supplement: S2 Table — (XLSX) [file pgph.0005272.s005.xlsx]

## Sheet:  S2a Table
	S2a Table - Characteristics at enrolment by age group, Nairobi
		15-17 years					18-22 years
		Total (N=464)	Never invited (N=95)	Invited & < 3 primary interventions (N=64)	Invited & accessed the partial package (N=163)	Invited & accessed the complete package (N=142)	Total (N=388)	Never invited (N=129)	Invited & < 3 primary interventions (N=69)	Invited & accessed the partial package (N=109)	Invited & accessed the complete package (N=81)
		n (%)	n (%)	n (%)	n (%)	n (%)	n (%)	n (%)	n (%)	n (%)	n (%)
	Study site
	Korogocho	282 (60.8)	69 (72.6)	37 (57.8)	100 (61.3)	76 (53.5)	231 (59.5)	74 (57.4)	36 (52.2)	74 (67.9)	47 (58.0)
	Viwandani	182 (39.2)	26 (27.4)	27 (42.2)	63 (38.7)	66 (46.5)	157 (40.5)	55 (42.6)	33 (47.8)	35 (32.1)	34 (42.0)
	Currently in school
	No	67 (14.4)	20 (21.1)	17 (26.6)	21 (12.9)	9 (6.3)	245 (63.1)	89 (69.0)	57 (82.6)	64 (58.7)	35 (43.2)
	Yes	397 (85.6)	75 (78.9)	47 (73.4)	142 (87.1)	133 (93.7)	143 (36.9)	40 (31.0)	12 (17.4)	45 (41.3)	46 (56.8)
	Highest education level completed
	None/incomplete primary	66 (14.2)	19 (20.0)	8 (12.5)	24 (14.7)	15 (10.6)	26 (6.7)	11 (8.5)	8 (11.6)	4 (3.7)	3 (3.7)
	Complete primary	102 (22.0)	26 (27.4)	15 (23.4)	33 (20.2)	28 (19.7)	68 (17.5)	28 (21.7)	15 (21.7)	13 (11.9)	12 (14.8)
	Some secondary	279 (60.1)	43 (45.3)	36 (56.2)	102 (62.6)	98 (69.0)	131 (33.8)	33 (25.6)	18 (26.1)	41 (37.6)	39 (48.1)
	Complete secondary/Tertiary	17 (3.7)	7 (7.4)	5 (7.8)	4 (2.5)	1 (0.7)	163 (42.0)	57 (44.2)	28 (40.6)	51 (46.8)	27 (33.3)
	Sexual and pregnancy history
	Never had sex	414 (89.2)	82 (86.3)	51 (79.7)	146 (89.6)	135 (95.1)	143 (36.9)	43 (33.3)	18 (26.1)	39 (35.8)	43 (53.1)
	Ever sex, never preg	25 (5.4)	6 (6.3)	6 (9.4)	7 (4.3)	6 (4.2)	65 (16.8)	20 (15.5)	14 (20.3)	19 (17.4)	12 (14.8)
	Ever pregnant	25 (5.4)	7 (7.4)	7 (10.9)	10 (6.1)	1 (0.7)	180 (46.4)	66 (51.2)	37 (53.6)	51 (46.8)	26 (32.1)
	Marital status
	Never married	454 (97.8)	92 (96.8)	60 (93.8)	161 (98.8)	141 (99.3)	241 (62.1)	69 (53.5)	36 (52.2)	71 (65.1)	65 (80.2)
	Ever married or living w partner	10 (2.2)	3 (3.2)	4 (6.2)	2 (1.2)	1 (0.7)	147 (37.9)	60 (46.5)	33 (47.8)	38 (34.9)	16 (19.8)
	Orphanhood status
	Not an orphan	372 (80.2)	75 (78.9)	48 (75.0)	132 (81.0)	117 (82.4)	291 (75.0)	95 (73.6)	46 (66.7)	86 (78.9)	64 (79.0)
	Single/double orphan	92 (19.8)	20 (21.1)	16 (25.0)	31 (19.0)	25 (17.6)	97 (25.0)	34 (26.4)	23 (33.3)	23 (21.1)	17 (21.0)
	Food insecurity
	No	302 (65.1)	70 (73.7)	51 (79.7)	100 (61.3)	81 (57.0)	262 (67.5)	96 (74.4)	52 (75.4)	66 (60.6)	48 (59.3)
	Yes	162 (34.9)	25 (26.3)	13 (20.3)	63 (38.7)	61 (43.0)	126 (32.5)	33 (25.6)	17 (24.6)	43 (39.4)	33 (40.7)
	Self-assessed household poverty
	Very poor	58 (12.5)	8 (8.4)	2 (3.1)	27 (16.6)	21 (14.8)	57 (14.7)	15 (11.6)	6 (8.7)	20 (18.3)	16 (19.8)
	Moderately poor	368 (79.3)	79 (83.2)	53 (82.8)	124 (76.1)	112 (78.9)	304 (78.4)	101 (78.3)	59 (85.5)	83 (76.1)	61 (75.3)
	Not poor	38 (8.2)	8 (8.4)	9 (14.1)	12 (7.4)	9 (6.3)	27 (7.0)	13 (10.1)	4 (5.8)	6 (5.5)	4 (4.9)
	Wealth tertile
	Poor	174 (37.5)	36 (37.9)	20 (31.2)	72 (44.2)	46 (32.4)	129 (33.2)	41 (31.8)	19 (27.5)	38 (34.9)	31 (38.3)
	Medium	156 (33.6)	38 (40.0)	17 (26.6)	44 (27.0)	57 (40.1)	121 (31.2)	41 (31.8)	18 (26.1)	39 (35.8)	23 (28.4)
	Wealthy	134 (28.9)	21 (22.1)	27 (42.2)	47 (28.8)	39 (27.5)	138 (35.6)	47 (36.4)	32 (46.4)	32 (29.4)	27 (33.3)

## Sheet: S2b Table
	S2b Table - Characteristics at enrolment by age group, Gem
		13-17					18-22
		Total, N=622	Never invited, N=261	Invited & accessed < 3 primary interventions, N=82	Invited & accessed the partial package, N=165	Invited & accessed the complete package, N=114	Total, N=396	Never invited, N=175	Invited & accessed < 3 primary interventions, N=44	Invited & accessed the partial package, N=48	Invited & accessed the complete package, N=129
		N(%)	N(%)	N(%)	N(%)	N(%)	N(%)	N(%)	N(%)	N(%)	N(%)
	Educational attainment
	Primary/None	357(57.4)	136(52.1)	58(70.7)	101(61.2)	62(54.4)	78(19.7)	39(22.3)	10(22.7)	9(18.8)	20(15.5)
	Secondary and above	145(23.3)	61(23.4)	13(15.9)	39(23.6)	32(28.1)	227(57.3)	82(46.9)	25(56.8)	31(64.6)	89(69.0)
	Unknown	120(19.3)	64(24.5)	11(13.4)	25(15.2)	20(17.5)	91(23.0)	54(30.9)	9(20.5)	8(16.7)	20(15.5)
	Sexual & pregnancy history
	Never had sex	551(88.6)	221(84.7)	71(86.6)	153(92.7)	106(93.0)	150(37.9)	58(33.1)	9(20.5)	30(62.5)	53(41.1)
	Ever sex,never pregnant	56( 9.0)	31(11.9)	10(12.2)	10( 6.1)	5( 4.4)	102(25.8)	45(25.7)	16(36.4)	11(22.9)	30(23.3)
	Ever pregnant	15( 2.4)	9( 3.4)	1( 1.2)	2( 1.2)	3( 2.6)	144(36.4)	72(41.1)	19(43.2)	7(14.6)	46(35.7)
	Orphanhood
	No	396(63.7)	164(62.8)	56(68.3)	107(64.8)	69(60.5)	219(55.3)	95(54.3)	24(54.5)	26(54.2)	74(57.4)
	Maternal	17( 2.7)	8( 3.1)	5( 6.1)	4( 2.4)	0( 0.0)	18( 4.5)	7( 4.0)	3( 6.8)	1( 2.1)	7( 5.4)
	Paternal	53( 8.5)	24( 9.2)	3( 3.7)	16( 9.7)	10( 8.8)	39( 9.8)	12( 6.9)	5(11.4)	4( 8.3)	18(14.0)
	Total	14( 2.3)	8( 3.1)	4( 4.9)	2( 1.2)	0( 0.0)	19( 4.8)	11( 6.3)	3( 6.8)	2( 4.2)	3( 2.3)
	Unknown	142(22.8)	57(21.8)	14(17.1)	36(21.8)	35(30.7)	101(25.5)	50(28.6)	9(20.5)	15(31.3)	27(20.9)
	Food insecurity
	No	494(79.4)	218(83.5)	69(84.1)	125(75.8)	82(71.9)	295(74.5)	142(81.1)	33(75.0)	38(79.2)	82(63.6)
	Yes	128(20.6)	43(16.5)	13(15.9)	40(24.2)	32(28.1)	101(25.5)	33(18.9)	11(25.0)	10(20.8)	47(36.4)
	Socio-economic status
	Low	261(42.0)	101(38.7)	31(37.8)	67(40.6)	62(54.4)	163(41.2)	56(32.0)	23(52.3)	18(37.5)	66(51.2)
	Middle	121(19.5)	52(19.9)	17(20.7)	39(23.6)	13(11.4)	74(18.7)	31(17.7)	10(22.7)	10(20.8)	23(17.8)
	High	240(38.6)	108(41.4)	34(41.5)	59(35.8)	39(34.2)	159(40.2)	88(50.3)	11(25.0)	20(41.7)	40(31.0)
	Self-assessed poverty of household
	Very Poor	93(15.0)	38(14.6)	12(14.6)	21(12.7)	22(19.3)	36( 9.1)	10( 5.7)	7(15.9)	4( 8.3)	15(11.6)
	Moderately poor	430(69.1)	176(67.4)	59(72.0)	116(70.3)	79(69.3)	301(76.0)	131(74.9)	34(77.3)	37(77.1)	99(76.7)
	Not Poor	99(15.9)	47(18.0)	11(13.4)	28(17.0)	13(11.4)	59(14.9)	34(19.4)	3( 6.8)	7(14.6)	15(11.6)
