# Supplementary material for: What combination of interventions can optimise HIV prevention for adolescent girls and young women? Cohort analysis of DREAMS participation in urban and rural Kenya
Source: PLOS Glob Public Health. 2025 Oct 7;5(10):e0005272. doi: 10.1371/journal.pgph.0005272 (PMC12503341; doi:10.1371/journal.pgph.0005272)
Supplement: S3 Table — (XLSX) [file pgph.0005272.s006.xlsx]

## Sheet: S3 Table
		S4 Table: Knowledge of HIV status, 2018 – Sensitivity analyses
			% Know Status in total study population (observed)	Estimated % Know Status if no AGYW are invited to DREAMS, & 95% CI (A)	Estimated % Know Status all AGYW access the partial package, & 95% CI (B)	Estimated % Know Status if all AGYW access the complete package, 95% CI (C)	Difference: all AGYW access partial package (B) – no AGYW invited to DREAMS (A), & 95% CI	Difference: all AGYW access complete package (C) – no AGYW invited to DREAMS (A), & 95% CI
		Nairobi
		Overall all age range
		PS-inverse probability of treatment IPTW weighting	79.2	56.0 (48.7–63.1)	88.2 (84.6–91.8)	92.1 (88.0–95.8)	32.3 (24.4–40.3)	36.1 (28.4–44.2)
		Multivariable outcome regression model	79.2	57.1 (49.7–64.9)	88.3 (84.6–92.0)	90.9 (85.2–94.4)	31.2 (23.1–39.2)	33.7 (24.9–42.1)
		Age 15-17 years at cohort enrolment
		Multivariable outcome regression model	75.5	45.8 (34.6–56.9)	87.9 (82.3–92.7)	91.5 (85.0–95.1)	42.1 (30.6–54.8)	45.7 (34.1–56.7)
		Age 18-22 years at cohort enrolment
		Multivariable outcome regression model	83.8	71.6 (63.9–79.7)	88.9 (82.7–94.5)	89.3 (77.5–97.5)	17.3 (7.3–26.7)	17.7 (2.7–29.2)
		Gem
		PS-inverse probability of treatment IPTW weighting	75.1	68.5(64.4-72.9)	85.6(80.6-90.6)	83.8(77.7-89.5)	17.1(10.0-23.3)	15.3(7.4-22.1)
		Multivariable outcome regression model*	75.1	68.3 (64.3–72.4)	82.3 (75.3–87.4)	80.1(70.3–86.6	14.0(6.5-20.6)	11.9(1.6-19.7)
		Age 13-17 years at cohort enrolment
		Multivariable outcome regression model*	71.9	64.3 (58.3–70.4)	86.4 (79.7–91.5)	76.3 (61.9–87.4)	22.1 (13.7–30.3)	12.1(-3.2-25.1)
		Age 18-22 years at cohort enrolment
		Multivariable outcome regression model*	79.7	73.9(68.3-79.9)	76.6(63.8–87.4)	85.5(76.4-91.2)	2.7(-11.4-14.8)	11.6(0.2-19.01)
				\
