# Supplementary material for: What combination of interventions can optimise HIV prevention for adolescent girls and young women? Cohort analysis of DREAMS participation in urban and rural Kenya
Source: PLOS Glob Public Health. 2025 Oct 7;5(10):e0005272. doi: 10.1371/journal.pgph.0005272 (PMC12503341; doi:10.1371/journal.pgph.0005272)
Supplement: S4 Table — (XLSX) [file pgph.0005272.s007.xlsx]

## Sheet: S5 Table
S5 Table: Knowledge of HIV status, 2019 – Sensitivity analyses
	% Know Status in total study population (observed)	Estimated % Know Status if no AGYW are invited to DREAMS, & 95% CI (A)	Estimated % Know Status all AGYW access the partial package, & 95% CI (B)	Estimated % Know Status if all AGYW access the complete package, 95% CI (C)	Difference: all AGYW access partial package (B) – no AGYW invited to DREAMS (A), & 95% CI	Difference: all AGYW access complete package (C) – no AGYW invited to DREAMS (A), & 95% CI
Nairobi
Overall all age range
PS-inverse probability of treatment IPTW weighting	77.7	62.3 (55.8–69.1)	82.5 (78.0–86.8)	88.0 (83.6–92.3)	20.2 (11.9–27.6)	25.7 (18.1–33.0)
Multivariable outcome regression model	77.7	62.1 (54.9–69.5)	82.7 (77.5–86.7)	87.9 (82.5–91.9)	20.6 (11.6–28.4)	25.7 (15.8–33.6)
Age 15-17 years at cohort enrolment
Multivariable outcome regression model	77.2	56.8 (46.2–68.4)	81.1 (73.3–86.6)	90.5 (84.1–95.4)	24.3 (11.0–36.4)	33.8 (21.1–45.4)
Age 18-22 years at cohort enrolment
Multivariable outcome regression model	78.4	68.6 (60.3–76.4)	84.7 (76.9–90.4)	84.7 (75.1–92.0)	16.1 (4.7–26.5)	16.2 (3.3–26.9)
Gem
PS-inverse probability of treatment IPTW weighting	86.1	81.9(78.1-85.7)	86.5(81.7-91.2)	91.9(88.4-95.4)	4.7(-1.7-10.8)	10.1(4.8-15.5)
Multivariable outcome regression model	86.1	82.4 (78.2–85.9)	84.8 (72.4–88.1)	91.3 (85.7–94.1)	2.4 (-11.1–6.7)	8.9 (2.7–13.2)
Age 13-17 years at cohort enrolment
Multivariable outcome regression model	86.2	82.5 (77.7–86.5)	86.2 (76–90.7)	91.7 (85.3–95.8)	3.8 (-6.5–9.9)	9.3 (2.0–16.3)
Age 18-22 years at cohort enrolment
Multivariable outcome regression model	85.9	82.3 (75.0–87.8)	82.6 (54.1–91.4)	90.5 (83.1–94.2)	0.3 (-29.8–13.5)	8.2 (-1.8–16.3)
