# Supplementary material for: What combination of interventions can optimise HIV prevention for adolescent girls and young women? Cohort analysis of DREAMS participation in urban and rural Kenya
Source: PLOS Glob Public Health. 2025 Oct 7;5(10):e0005272. doi: 10.1371/journal.pgph.0005272 (PMC12503341; doi:10.1371/journal.pgph.0005272)
Supplement: S5 Table — (XLSX) [file pgph.0005272.s008.xlsx]

## Sheet: S5 Table
S6 Table: Condomless sex at least once, 2019 – Sensitivity analyses
	% reporting condomless sex in total study population (observed)	Estimated % reporting condomless sex if no AGYW are invited to DREAMS, & 95% CI (A)	Estimated % reporting condomless sex all AGYW access the partial package, & 95% CI (B)	Estimated % reporting condomless sex if all AGYW access the complete package, 95% CI (C)	Difference: all AGYW access partial package (B) – no AGYW invited to DREAMS (A), & 95% CI	Difference: all AGYW access complete package (C) – no AGYW invited to DREAMS (A), & 95% CI
Nairobi
Overall all age range
PS-inverse probability of treatment IPTW weighting	33.8	32.2 (27.0–37.7)	36.0 (30.3–41.4)	23.5 (18.0–29.7)	3.8 (-3.8–10.8)	-8.7 (-16.5– -0.9)
Multivariable outcome regression model	33.8	31.9 (27.1–37.2)	35.6 (30.5–41.6)	29.7 (23.4–36.8)	3.7 (-3.8–10.6)	-2.2 (-9.7–6.3)
Age 15-17 years at cohort enrolment
Multivariable outcome regression model	17.6724	10.5 (5.9–16.1)	21.8 (16–28.5)	16 (10.8–23)	11.3 (2.9–19.4)	5.5 (-1.7–14.0)
Age 18-22 years at cohort enrolment
Multivariable outcome regression model	53.1	57.5 (48.4–65.9)	52.2 (43.8–61.0)	46.1 (34.8–57.2)	-5.3 (-17.4–6.0)	-11.5 (-24.0–2.6)
Gem
PS-inverse probability of treatment IPTW weighting	14.4	18.7(15.2-22.7)	5.0(2.1-8.4)	12.3(8.2-17.0)	-13.7(-18.1--9.0)	-6.4(-11.7 --1.0)
Multivariable outcome regression model	14.4	18.2 (14.7–22.3)	8.1 (5.7–29.4)	11.8 (8.6–16.6)	-10.1 (-13.8–11.7)	-6.4 (-10.9– -0.5)
Age 13-17 years at cohort enrolment
Multivariable outcome regression model	4.8	6.8 (3.9–9.8)	3.2 (1.4–20.0)	1.3 (0.9–5.7)	-3.6 (-6.8–13.7)	-5.5 (-8.0– -0.4)
Age 18-22 years at cohort enrolment
Multivariable outcome regression model	29.5	36.2 (28.4–43.9)	16.3 (8.8–47.1)	25.8 (17.3–34.4)	-19.9 (-29.5–11.8)	-10.4 (-22.0–0.4)
