# Supplementary material for: What combination of interventions can optimise HIV prevention for adolescent girls and young women? Cohort analysis of DREAMS participation in urban and rural Kenya
Source: PLOS Glob Public Health. 2025 Oct 7;5(10):e0005272. doi: 10.1371/journal.pgph.0005272 (PMC12503341; doi:10.1371/journal.pgph.0005272)
Supplement: S6 Table — (XLSX) [file pgph.0005272.s009.xlsx]

## Sheet: S6 Table
S7 Table: Condomless sex, 2019 among Sexually Active AGYW – Sensitivity analyses
	% reporting condomless sex in total study population (observed)	Estimated % reporting condomless sex if no AGYW are invited to DREAMS, & 95% CI (A)	Estimated % reporting condomless sex if all AGYW access the partial package, & 95% CI (B)	Estimated % reporting condomless sex if all AGYW access the complete package, 95% CI (C)	Difference: all AGYW access partial package (B) – no AGYW invited to DREAMS (A), & 95% CI	Difference: all AGYW access complete package (C) – no AGYW invited to DREAMS (A), & 95% CI
Nairobi
Overall all age range
PS-inverse probability of treatment IPTW weighting	85.2	Model could not converge due to data sparsity
Multivariable outcome regression model	85.2	Model could not converge due to data sparsity
Age 15-17 years at cohort enrolment
Multivariable outcome regression model	80.4	Could not fit this model due to data sparsity
Age 18-22 years at cohort enrolment
Multivariable outcome regression model	87.3	Could not fit this model due to data sparsity
Gem
PS-inverse probability of treatment IPTW weighting	49	52.1(44.0-59.9)	39.5(19.6-58.1)	35.5(25.6-46.1)	-12.7(-33.2-8.4)	-16.7(-29.6--3.1)
Multivariable outcome regression model	49	52.1 (42.7–58.5)	55.7 (44.8–64.4)	39.3 (31.2–53.6)	3.6 (-8.2–17.0)	-12.8 (-26.5–5.2)
Age 13-17 years at cohort enrolment	49
Multivariable outcome regression model	41.1	46.9 (31.0–62.4)	40.5 (25.0–59.1)	12.6 (7.8–56.4)	-6.3 (-29.2–25.1)	-34.2 (-43.7–23.8)
Age 18-22 years at cohort enrolment
Multivariable outcome regression model	51.5	53.8 (43.3–62.3)	60.0 (48.9–70.2)	46.5 (34.2–54.5)	6.2 (-6.2–22.0)	-7.2 (-24.2–9.3)
