# Supplementary material for: What combination of interventions can optimise HIV prevention for adolescent girls and young women? Cohort analysis of DREAMS participation in urban and rural Kenya
Source: PLOS Glob Public Health. 2025 Oct 7;5(10):e0005272. doi: 10.1371/journal.pgph.0005272 (PMC12503341; doi:10.1371/journal.pgph.0005272)
Supplement: S7 Table — (XLSX) [file pgph.0005272.s010.xlsx]

## Sheet: S7 Table
S8 Table: At least one lifetime partner, 2019 – Sensitivity analyses
	% reporting ≥1 lifetime partners in total study population (observed)	Estimated % with ≥1 lifetime partners if no AGYW are invited to DREAMS, & 95% CI (A)	Estimated with ≥1 lifetime partners if all AGYW access the partial package, & 95% CI (B)	Estimated % with ≥1 lifetime partners if all AGYW access the complete package, 95% CI (C)	Difference: all AGYW access partial package (B) – no AGYW invited to DREAMS (A), & 95% CI	Difference: all AGYW access complete package (C) – no AGYW invited to DREAMS (A), & 95% CI
Nairobi
Overall all age range
PS-inverse probability of treatment IPTW weighting	51.9	49.1 (42.9–54.8)	55.8 (49.8–61.9)	39.9 (33.4–46.5)	6.8 (-1.4–14.8)	-9.1 (-17.7– -0.9)
Multivariable outcome regression model	51.9	47.4 (41.8–53.2)	56.8 (51.2–62.5)	46.3 (40.4–52.5)	9.3 (2.2–16.9)	-1.1 (-8.8–6.3)
Age 15-17 years at cohort enrolment
Multivariable outcome regression model	30.6	24.8 (17.9–33.1)	35.4 (28.3–43.5)	23.2 (16.5–31.1)	10.6 (-0.5–20.7)	-1.7 (-12.1–9.1)
Age 18-22 years at cohort enrolment
Multivariable outcome regression model	77.3	74.4 (65.5–81.6)	82.3 (75.0–88.8)	74.0 (65.3–82.4)	7.8 (-2.8–18.5)	-0.4 (-11.4–11.2)
Gem
PS-inverse probability of treatment IPTW weighting	36.5	41.5(37.1-45.8)	17.6(12.3-22.8)	45.1(39.3-51.4)	-23.8(-30.6--17.4)	3.6(-3.7-11.1)
Multivariable outcome regression model	36.5	41.5 (37.5–46)	25.3 (18.2–32.8)	39.7 (34.2–46.4)	-16.2 (-24.6– -8.5)	-1.8 (-10–5.1)
Age 13-17 years at cohort enrolment
Multivariable outcome regression model	15.9	19.2 (14.9–24.1)	9.7 (4.8–15.7)	21.6 (13.7–29.8)	-9.6 (-16.4– -2.9)	2.3 (-7.8–12.3)
Age 18-22 years at cohort enrolment
Multivariable outcome regression model	68.9	76.5 (69.2–82.3)	51.1 (34.7–65.3)	68.2 (60.2–74.8)	-25.3 (-43.1– -8.5)	-8.3 (-19.8–1.0)
