# Supplementary material for: What combination of interventions can optimise HIV prevention for adolescent girls and young women? Cohort analysis of DREAMS participation in urban and rural Kenya
Source: PLOS Glob Public Health. 2025 Oct 7;5(10):e0005272. doi: 10.1371/journal.pgph.0005272 (PMC12503341; doi:10.1371/journal.pgph.0005272)
Supplement: S8 Table — (XLSX) [file pgph.0005272.s011.xlsx]

## Sheet:  S8 Table
S9 Table: Social support, 2019 – Sensitivity analyses
	% reporting high social support in total study population (observed)	Estimated % with high social support if no AGYW are invited to DREAMS, & 95% CI (A)	Estimated with high social support if all AGYW access the partial package, & 95% CI (B)	Estimated % with high social support if all AGYW access the complete package, 95% CI (C)	Difference: all AGYW access partial package (B) – no AGYW invited to DREAMS (A), & 95% CI	Difference: all AGYW access complete package (C) – no AGYW invited to DREAMS (A), & 95% CI
Nairobi
Overall all age range
PS-inverse probability of treatment IPTW weighting	56.3	49.1 (41.0–55.9)	54.0 (48.1–59.6)	65.1 (59.3–71.4)	4.9 (-4.0–14.7)	16.0 (6.8–26.4)
Multivariable outcome regression model	56.3	49.8 (41.8–56.8)	55.2 (49.4–61.2)	62.8 (55.7–69.4)	5.5 (-3.7–15.7)	13.0 (2.6–22.5)
Age 15-17 years at cohort enrolment
Multivariable outcome regression model	57.3	47.1 (35.9–57.8)	54.9 (46.3–62.7)	67.1 (58.8–74.8)	7.8 (-5.3–21.6)	20.0 (6.8–33.0)
Age 18-22 years at cohort enrolment
Multivariable outcome regression model	55.2	52.9 (44.3–61.2)	55.7 (46.6–65.0)	57.5 (46.8–68.8)	2.8 (-10.1–16.2)	4.6 (-10.1–18.3)
Gem
PS-inverse probability of treatment IPTW weighting	36.2	27.6(23.1-32.4)	35.8(26.6-42.4)	56.0(49.4-62.1)	8.1(0.5-15.9)	28.4(20.2-36.2)
Multivariable outcome regression model	36.2	27.8 (23.7–32.7)	38.4 (29.3–45.6)	54.2 (46.8–60.7)	10.6 (0.3–18.7)	26.4 (18.0–34.3)
Age 13-17 years at cohort enrolment
Multivariable outcome regression model	34.1	26.9 (21.8–33)	38.0 (29.8–44.7)	53.5 (43.4–62.4)	11.1 (0.9–19.5)	26.6 (15.3–36.4)
Age 18-22 years at cohort enrolment
Multivariable outcome regression model	39.6	29.2 (22.4–36.6)	39.0 (21.6–53.7)	55.4 (46.8–64.1)	9.8 (-9.3–26.3)	26.2 (13.9–36.4)
