# Supplementary material for: What combination of interventions can optimise HIV prevention for adolescent girls and young women? Cohort analysis of DREAMS participation in urban and rural Kenya
Source: PLOS Glob Public Health. 2025 Oct 7;5(10):e0005272. doi: 10.1371/journal.pgph.0005272 (PMC12503341; doi:10.1371/journal.pgph.0005272)
Supplement: S9 Table — (XLSX) [file pgph.0005272.s012.xlsx]

## Sheet: S9 Table
S10 Table: Generalised self efficacy, 2019 – Sensitivity analyses
	% reporting high generalised self efficacy in total study population (observed)	Estimated % with high generalised self efficacy if no AGYW are invited to DREAMS, & 95% CI (A)	Estimated with high generalised self efficacy if all AGYW access the partial package, & 95% CI (B)	Estimated % withgeneralised self efficacy if all AGYW access the complete package, 95% CI (C)	Difference: all AGYW access partial package (B) – no AGYW invited to DREAMS (A), & 95% CI	Difference: all AGYW access complete package (C) – no AGYW invited to DREAMS (A), & 95% CI
Nairobi
Overall all age range
PS-inverse probability of treatment IPTW weighting	54.6	50.1 (42.5–57.3)	54.5 (48.4–60.0)	59.9 (53.3–66.2)	4.5 (-4.2–14.1)	9.8 (0.4–19.9)
Multivariable outcome regression model	54.6	51.0 (44.1–57.7)	55.1 (48.2–60.8)	61.7 (54.5–68.1)	4.1 (-5.4–13.1)	10.7 (1.0–19.9)
Age 15-17 years at cohort enrolment
Multivariable outcome regression model	53.2	52.6 (42.2–62.7)	54.7 (46.7–62.5)	56.0 (46.7–63.9)	2 (-10.7–15.5)	3.3 (-10.2–15.3)
Age 18-22 years at cohort enrolment
Multivariable outcome regression model	56.2	49.0 (39.9–57.3)	55.5 (45.2–64.7)	68.5 (57.5–78.3)	6.6 (-5.8–19.9)	19.5 (5.9–33.4)
Gem
PS-inverse probability of treatment IPTW weighting	34.5	32.4(28.0-36.9)	38.4(31.9-45.6)	35.4(29.3-41.5)	6.0(-1.7-14.4)	3.0(-4.1-10.2)
Multivariable outcome regression model	34.5	31.8 (27.4–36.3)	41.4 (34.8–48.5)	31.1 (25.4–36.8)	9.6 (1.6–18.0)	-0.7 (-8.0–6.8)
Age 13-17 years at cohort enrolment
Multivariable outcome regression model	30.1	25.6 (20.5–31)	36.6 (29.8–44)	27.1 (19.3–35.4)	10.9 (2.1–20.6)	1.5 (-7.2–11.4)
Age 18-22 years at cohort enrolment
Multivariable outcome regression model	41.4	41.6 (34.1–49.2)	49.1 (34.6–62)	37.6 (29.2–46.4)	7.5 (-8.9–23.6)	-4.0 (-15.7–7.7)
