# Supplementary material for: What combination of interventions can optimise HIV prevention for adolescent girls and young women? Cohort analysis of DREAMS participation in urban and rural Kenya
Source: PLOS Glob Public Health. 2025 Oct 7;5(10):e0005272. doi: 10.1371/journal.pgph.0005272 (PMC12503341; doi:10.1371/journal.pgph.0005272)
Supplement: S10 Table — (XLSX) [file pgph.0005272.s013.xlsx]

## Sheet: S10 Table
S11 Table: At least two lifetime partners, 2019 – Sensitivity analyses
	% reporting ≥2 lifetime partners in total study population (observed)	Estimated % with ≥2 lifetime partners if no AGYW are invited to DREAMS, & 95% CI (A)	Estimated with ≥2 lifetime partners if all AGYW access the partial package, & 95% CI (B)	Estimated % with ≥2 lifetime partners if all AGYW access the complete package, 95% CI (C)	Difference: all AGYW access partial package (B) – no AGYW invited to DREAMS (A), & 95% CI	Difference: all AGYW access complete package (C) – no AGYW invited to DREAMS (A), & 95% CI
Nairobi
Overall all age range
PS-inverse probability of treatment IPTW weighting	23.2	26.1 (20.5–32.1)	24.4 (19.5–29.4)	15.4 (10.7–20.7)	-1.8 (-10.2–5.6)	-10.7 (-18.5– -2.9)
Multivariable outcome regression model	23.2	25.4 (20.2–31.7)	24.4 (19.2–29.7)	19.3 (14.3–25.8)	-1.0 (-9.3–6.5)	-6.1 (-12.8–2.8)
Age 15-17 years at cohort enrolment
Multivariable outcome regression model	10.6	13.5 (6.6–20.8)	13.6 (8.3–19.6)	4.2 (1.4–9.4)	0.2 (-8.6–8.3)	-9.2 (-17.0– -0.8)
Age 18-22 years at cohort enrolment
Multivariable outcome regression model	38.4	39.6 (31.6–49.2)	37.2 (27.3–47.1)	37.3 (26.7–49.6)	-2.4 (-16.4–9.9)	-2.3 (-16.1–13.4)
Gem
PS-inverse probability of treatment IPTW weighting	18.3	23.2(19.4-26.7)	6.3(2.9-9.9)	19.6(15.2-25.0)	-16.9(-21.8--11.9)	-3.6(-9.2-2.7)
Multivariable outcome regression model	18.3	22.9 (19.4–26.6)	12.3 (9.4–46.2)	16.2 (13.1–20.8)	-10.6 (-14.7–24.2)	-6.7 (-11.3– -1.3)
Age 13-17 years at cohort enrolment
Multivariable outcome regression model	5.1	9 (5.5–12.8)	0.9 (0.7–6.3)	2.1 (0.8–5.6)	-8.1 (-11.4– -2.0)	-7.0 (-10.7– -1.6)
Age 18-22 years at cohort enrolment
Multivariable outcome regression model	38.9	44.6 (37.3–51.5)	30.5 (19.0–54.6)	38.9 (31.1–48.1)	-14.1 (-27.5–10.1)	-5.7 (-15.2–5.3)
